# Supplementary material for: Relative likeability and relative popularity as sources of influence in children’s friendships
Source: PLoS One. 2023 May 12;18(5):e0283117. doi: 10.1371/journal.pone.0283117 (PMC10180626; doi:10.1371/journal.pone.0283117)
Supplement: S1 Data — (CSV) [file pone.0283117.s002.csv]

RegLikeT1_0	RegLikeT1_1	RegLikeT2_0	RegLikeT2_1	RegPopT1_0	RegPopT1_1	RegPopT2_0	RegPopT2_1	TalkBadT1_0	TalkBadT1_1	TalkBadT2_0	TalkBadT2_1	HitsT1_0	HitsT1_1	HitsT2_0	HitsT2_1	EqualT1_0	EqualT1_1	EqualT2_0	EqualT2_1	DoeswellT1_0	DoeswellT1_1	DoeswellT2_0	DoeswellT2_1
.990172551497081	2.44652185826134	1.0991639301944	2.5435931038625	-.309968702465435	1.13324621774941	.0559861300629685	1.67707023890662	.997	.997	0	0	0	0	0	0	3.98556656070917	3.40358419922811	3.33212641756882	3.48463676245677	5.997	11.997	5.118	12.118
.573424342798152	2.08356924341127	.460469375771385	1.64614224464619	-.18388019181267	-.16981986605406	-.995639055854495	-.557804667280427	0	0	0	0	0	0	0	0	3.03145329546492	2.75842350140922	3.61880790838508	4.34677955600451	3.01	6.01	3.265	7.265
-.176347717497657	1.87654915190054	-1.47419880871316	1.60289351831999	-.672479802247128	-.438247657724608	-.385332028621464	-.328045125623501	0	0	2.273	0	.239	.239	0	0	2.239	6.239	3.273	7.273	4.239	7.239	3.273	7.273
.463874661384109	1.84976725920541	-1.75363886740219	1.82407940515972	-.528184607596057	-.0576663926415681	-.357469480812707	-.168049663026094	2.735	0	2.849	0	1.735	.735	1.849	0	1.735	3.735	1.849	4.849	4.735	4.735	3.849	4.849
-.10322414041711	1.82366896889494	-.633487253132186	.506327495757002	-.450117538876809	-.562145723770963	.231942538832295	-.162931064224066	0	0	0	1	0	0	0	0	1.95663211505881	3.84256463251295	3.38635535661938	3.40150111511892	2.019	13.019	5	9
.676476683131887	1.66682103471234	.339287430934945	.506327495757002	.7268600342739	-.0437313554012961	.319235198767209	-.162931064224066	0	0	0	0	0	0	0	0	2.79182388235215	2.48920735473512	3.10568321664044	5.50019443207035	4.997	2.997	6.118	3.118
1.07241268596643	1.63528555595096	.62647915363532	1.65789600871543	.186385141330347	-.61061798978933	-.0486387438457071	-.879678064923954	1.239	0	1.273	0	.239	.239	0	0	4.239	7.239	4.273	7.273	6.239	7.239	6.273	6.273
-.120514347433904	1.6218946096034	-.497784444028496	1.60289351831999	-.865757151534781	-.42032735724781	-.664738410399258	-.328045125623501	0	0	1	0	0	0	0	0	4	7	2	6	5	8	3	7
-.619065362611445	1.5334237390321	-1.49253297217831	.500215765575172	-.262628713051984	-.60344986959861	-.201454382187979	-.764247509716247	2.735	0	1.556	0	1.735	.735	2.556	0	0	1.735	1.556	2.556	.735	1.735	.556	4.556
-1.09356849199757	1.50997310052975	.339287430934945	1.14502205018002	.320473850798387	.474683012968371	.319235198767209	.888694121693397	1.01	1.01	0	0	0	0	0	0	2.9377880160537	2.90060843830965	3.04918523783955	4.03086626532535	2.01	5.01	3.265	4.265
.120749248515674	1.49381081023032	1.19719007157081	1.45992180752162	-.69338681947006	-.60066226730222	-1.01579134368528	-.677888780613412	1	0	0	0	0	0	0	0	5	6	5	7	5	5	4	5
.28561648177611	1.32838366672898	.220775706886144	.519435450382685	-.515640397262299	-.210324394181812	-.73638496190749	-.402064726411029	0	0	0	0	0	0	0	0	6.54	8.54	6.484	8.484	7.54	9.54	6.484	7.484
.0805764094729874	1.32706722826357	-1.07337288414477	.985759229092641	-.122514921845499	.168464840853549	-.243248203901115	-.084462019599823	1.239	0	1	1	.239	.239	0	0	4.239	4.239	3	3	3.239	4.239	3	6
.714943180542336	1.28235521987388	.518549929040318	1.28353345124681	-.735200853915923	-.396433623278745	-.948125156149731	-.296202213842064	0	0	0	0	.484	.484	0	0	0	5.484	0	5.556	3.484	2.484	1.556	4.556
.674770341499649	1.25557332717875	.370400752415203	.48335747101397	-.164328956291362	-.0158523581957051	-.387204700913026	.329730852948407	0	0	0	.737	0	0	.737	0	4.767	1.767	5.737	6.737	7.767	4.767	5.737	6.737
.730272276980749	1.25007282601341	1.05330581020879	1.47910217982413	-.702294560182338	.0823571552514681	-.776721861567461	-.075638404289152	0	0	0	1.267	0	0	0	0	2.41990382380579	3.17208814393828	4.24906738932142	2.10973625530371	3.01	6.01	3.267	4.267
.259728474432958	1.25007282601341	.719225680564675	1.47910217982413	.852948544926664	.0823571552514681	.187610664415089	-.075638404289152	0	0	0	0	0	0	0	0	2.59067761005086	2.9596460612139	4.05433783637421	2.26299781103936	3.01	5.01	4.265	6.265
-.363124414933442	1.25007282601341	.0805311261416556	1.31206211500208	-.842443396593712	.0823571552514681	-.864014521502374	.406527858702123	0	0	0	0	0	0	0	0	3.24351038744224	3.79663560937581	4.06303609238685	2.9315914386678	3.039	8.039	4.47	8.47
.120749248515674	1.24218238083119	-.00218599250349927	1.06057175185717	-.69338681947006	.174438274345815	-.350054637168016	.0901281108974092	.767	0	.737	0	0	0	0	0	4.767	6.767	5.737	7.737	3.767	7.767	3.737	7.737
-.64866159801428	1.24218238083119	.0020834870425576	.848848915508327	-.0711976977528495	.174438274345815	-.714579489709332	-.25286047280622	0	0	0	0	0	0	0	0	2.159	12.159	5.481	14.481	9.159	20.159	15.481	26
1.08429057586499	1.22879143448363	1.32108729951947	1.58307871608572	-.382495611796791	.364728906887335	-.117897076970331	.584178451393098	0	0	0	0	0	0	0	0	2.54	4.54	5.484	5.484	5.54	7.54	6.484	7.484
.290008187635423	1.20808097837054	.92100169433564	.92100169433564	.052095447778822	-.391206868973012	-.624153866982237	-.624153866982237	0	0	1.273	0	.239	.239	0	0	3.239	4.239	4.273	4.273	5.239	6.239	6.273	7.273
.573424342798152	1.14702048567968	.506327495757002	1.43324405983852	-.18388019181267	-.828383070835102	-.162931064224066	-.908346395919581	0	0	0	0	0	0	0	0	3.97205204453401	3.43164033691602	3.41389327495703	3.23860667815952	3	3	3.031	3.031
.0536237937654873	1.14702048567968	.0805311261416556	.293429310949329	-.968531907246476	-.828383070835102	-.864014521502374	-.51347279286322	0	0	0	0	0	0	0	0	3.54161461865755	2.91811620694855	3.02054862198775	3.7740830086671	0	3.255	0	3.454
.887120211163346	1.14702048567968	-.299407123488074	.293429310949329	-1.220708928552	-.828383070835102	-.732389987150254	-.51347279286322	0	0	0	0	0	0	0	0	2.98748892619358	2.54954247798099	4.02152876851669	3.61699543563819	2.019	3.019	1	3
.817758143669286	1.13936741770424	.129104889560414	.393687423972622	.204305441807146	-.765068021377253	.183003270259932	-.389526579897089	0	0	2	1	.239	.239	1	0	3.239	3.239	4	4	3.239	3.239	4	5
-2.2828083722861	1.13936741770424	-.876879321720084	.202441543420999	-.145549416603568	-.765068021377253	.283308442371457	-.552507315474005	2.484	0	0	0	.484	.484	0	0	0	5.484	0	4.556	1.484	6.484	1.556	6.556
-.415341728773732	1.12597647135668	-.876879321720084	1.30186761471196	-.276964953433423	-.574777388835733	.283308442371457	-.480079860275549	1.239	0	2.273	0	.239	.239	1.273	0	0	5.239	3.273	2.273	.239	2.239	3.273	5.273
.0404035704302998	1.12597647135668	1.15342326430606	1.28353345124681	.448356975779061	-.574777388835733	-.101179548285077	-.296202213842064	0	0	1.556	1.556	.239	.239	0	0	3.239	4.239	3.556	6.556	1.239	5.239	1.556	4.556
-.090706341840776	1.07089962951742	-.170145201497704	1.39649016984558	-.489158175446585	-.192204979255271	-.515357251728996	.420733340019369	0	0	.737	0	.767	0	0	0	.767	2.767	2.737	6.737	3.767	4.767	5.737	4.737
.722262690307858	1.02543109290323	-1.31962125509183	-1.2279504377661	.211025554485945	-.946398503680374	.145403999822422	-.773984232345	0	0	3	0	0	0	2	1	4	6	2	5	5	2	4	0
-.365069039547009	1.01204014655567	.184107379955852	.556103777312977	-.0911543960111022	-.756107871138854	-.368629669040521	-.769820019277998	1.735	0	0	0	.735	.735	0	0	1.735	4.735	1.849	4.849	3.735	4.735	3.849	4.849
-.632456308959007	.998649200208105	.147439053025559	.854763520809518	-.072338080510464	-.565817238597334	-.000874376173552173	-.435499783781538	0	0	0	0	.484	.484	0	0	3.484	2.484	5.849	3.849	4.484	3.484	5.849	3.849
-.10322414041711	.990172551497081	-.46644718831013	1.0991639301944	-.450117538876809	-.309968702465435	-.250223724158979	.0559861300629685	1.997	0	2.118	0	1.997	0	2.118	1.118	3.51379246511806	3.40828554470837	3.27654661596105	2.96911187338419	1.997	3.997	1.118	5.118
-.519972349116039	.990172551497081	-1.22632368756959	.339287430934945	-.324029028224045	-.309968702465435	.0130253445452612	.319235198767209	1	1	2.029	0	0	0	0	0	3.233206481571	3.71020322356109	3.55194498233517	3.339075358858	1	3	0	3.029
-.824105434914569	.971867307512981	-2.00824139971836	1.10551925424508	.130496762364815	-.185235973514294	.214065278351144	-.0964031115178616	1.239	0	2.273	0	1.239	.239	0	0	1.239	4.239	2.273	4.273	2.239	5.239	1.273	6.273
-.0132436850575386	.965213569387994	-.345357994402304	1.06312308228674	-.115912705880363	.572625448669219	-.31583747319235	.453972870738587	0	0	0	0	0	0	0	0	4.94	6.94	6.657	7.657	8.94	9.94	10.657	13.657
-.351678093199447	.945085414817856	.663147480565613	1.21367343657456	-.281445028552622	.195345291568746	-.416394036712676	-.289236576889875	1	0	1	0	0	0	0	0	4	5	4	5	5	7	4	6
-1.05424766919009	.913007824551224	-.617544469180937	1.11557424225261	-.800049383119854	-.749138865397877	-.652797318481219	-.461504828403044	0	1	1.737	.737	0	1	0	.737	1	4	0	5.737	2	7	1.737	7.737
.31352406828182	.887120211163346	.0805311261416556	.460469375771385	-.576206049529573	-1.220708928552	-.864014521502374	-.995639055854495	0	0	0	0	0	0	0	0	2.69130316769833	3.67840207003682	3.63972952958315	3.11629391617203	1.172	1.172	0	2.255
.156676134099222	.882581363799357	-.0865089386804006	.552185615742618	-.0577916811599059	2.54834048644704	-.3818482585111	.669776927406363	0	0	1.118	0	1.997	0	1.118	1.118	3.12285367361137	3.33774623376652	4.08925388328954	4.00470202615322	.997	9.997	2.118	10.118
-.120514347433904	.871321929059535	.500215765575172	1.2084257547015	-.865757151534781	-.556857088358935	-.764247509716247	-.65281248758553	0	0	0	0	.239	.239	0	0	6.239	6.239	4.556	4.556	7.239	7.239	5.556	6.556
-1.64844160121675	.871321929059535	-.958490381173111	.460295757191025	-.758235348673991	-.556857088358935	-.800851689160587	-.760267145743567	0	0	0	0	.239	.239	0	0	4.239	5.239	2.273	5.273	6.239	6.239	5.273	6.273
-.1174882345359	.859444039160975	-2.21937229855057	1.63778603270037	-.108576910363545	.0120236647682035	-.311031901131445	-.149474631153589	2.767	.767	3.737	0	0	0	0	0	4.767	4.767	2.737	7.737	4.767	5.767	5.737	7.737
.0805764094729874	.847172913295232	.165773216490706	1.04076171948808	-.122514921845499	-.933854293346615	-.184752022607037	-.636094958900276	2.484	0	2.556	0	.484	.484	0	0	1.484	5.484	3.556	5.556	.484	6.484	4.556	6.556
-1.15252346297003	.844540036364411	-.896984527869964	1.13508910084091	-.603785317086068	-.176275823275895	-.624934770672462	.0826980981484074	1.484	0	3.556	0	.484	.484	1.556	0	2.484	1.484	2.556	3.556	3.484	3.484	2.556	4.556
-1.1966208323313	.833324617314484	.293429310949329	1.26620399501646	-.590266375288183	.208445665904233	-.51347279286322	-.426180132928306	1.039	0	4.47	0	1.039	0	1.47	0	3.5453505675844	3.10211939747102	3.28885432222769	3.72767676584659	6.039	13.039	5.47	8.47
.0536237937654873	.833324617314484	.0805311261416556	.339287430934945	-.968531907246476	.208445665904233	-.864014521502374	.319235198767209	0	0	0	0	0	0	0	0	4.01184067232131	4.65181073637658	2.49157215881184	3.47926089114134	0	6.039	0	5.47
-.936720557814968	.779529023465622	-1.98620018682905	.552185615742618	-.19794051757128	1.63760026036047	.276274413249502	.669776927406363	2.019	1.019	2	0	2.019	1.019	1	0	3.20278401091503	1.70023506655374	3.04054351519188	3.20108896568272	2.019	6.019	5	8
-.324896200504323	.775826475698107	-.276598557188762	.165773216490706	-.662026293635663	-.550136975680135	-.504742947801851	-.184752022607037	1	0	3.273	1.273	3	0	3.273	0	3	5	2.273	3.273	6	6	4.273	4.273
.532114278380287	.766827235209858	.336572771591732	1.08600121574666	-.722334997163349	.207889501902505	-.565881338422209	.451691726473543	0	0	0	0	0	0	0	0	2.599	4.599	6.713	6.713	19.599	16.599	16.713	19.713
.290008187635423	.762435529350545	-.253386871542835	.849515838936455	.052095447778822	-.359846343138615	-.142958200893901	-.799075694477193	0	0	0	0	0	0	0	0	5	7	4	8	9	8	8	8
.0536237937654873	.730272276980749	.0805311261416556	.673367560579058	-.968531907246476	-.702294560182338	-.864014521502374	-.64509732721534	0	0	0	0	0	0	0	0	2.92740079277768	2.65677677477815	4.62620959221513	4.38219874644288	0	2.039	0	2.47
-.263048559423812	.720238878113845	-.613116862469103	.57798002614759	1.79514929808001	.589864568133741	2.07750483021229	1.23054405324332	0	0	0	0	0	0	0	0	.94	1.94	.82	1.82	12.94	6.94	11.82	5.82
.388794737160378	.688161287847212	-1.21634459494314	.902667530870493	-.901597752488378	-.354619588832882	-.593091858891026	-.440276220548753	0	0	0	0	.239	1.239	1.273	0	2.239	3.239	0	2.273	1.239	5.239	2.273	6.273
.0536237937654873	.676476683131887	.0805311261416556	.339287430934945	-.968531907246476	.7268600342739	-.864014521502374	.319235198767209	0	1	0	1.031	0	3	0	1.031	2.92938912960841	3.48374564466337	4.57201098053813	3.55957091197115	1	4	1.031	2.031
-.416920008782304	.676476683131887	-.299407123488074	-.20769088351684	.586711197862526	.7268600342739	-.732389987150254	.933025996110604	1.01	0	0	0	0	0	0	0	3.47285871143931	4.46723828922787	3.72095738322942	4.36247704241221	4.01	9.01	8.265	13.265
.343571973025673	.579785643883234	-.845458676662853	1.04076171948808	-.709067082387258	-.915037977845977	-.448022761191167	-.636094958900276	1	0	2	0	1	0	0	0	5	4	4	3	8	2	8	4
.0536237937654873	.573424342798152	.0805311261416556	.673367560579058	-.968531907246476	-.18388019181267	-.864014521502374	-.64509732721534	0	0	0	0	0	0	0	0	2.29229518117945	3.92785220219238	3.74607028202682	3.0477497402104	0	1.255	0	2.454
.31352406828182	.573424342798152	.460469375771385	.673367560579058	-.576206049529573	-.18388019181267	-.995639055854495	-.64509732721534	0	0	0	0	0	0	0	0	3.19195133984638	2.57427865129804	3.7164472150431	4.42393521035475	2.039	5.039	1.47	4.47
.0536237937654873	.573424342798152	.0805311261416556	.506327495757002	-.968531907246476	-.18388019181267	-.864014521502374	-.162931064224066	0	0	0	0	0	0	0	0	4.0826956955701	2.76864378209354	3.57155769407198	3.80826011133039	0	3.997	0	4.118
-.500226576206113	.564692333983237	-1.09802935991145	.560276828757568	-.270991519941157	.4114622395033	-.240789743800342	-.224087384219399	0	0	1.82	0	0	0	.82	0	0	2.94	0	2.82	0	8.94	0	11.82
-1.17567387590613	.542755625846739	-1.71380931480712	.138588566554751	-.602156198860904	.981050841953051	-.543490400154557	.728206390835288	0	0	0	0	0	0	0	0	4.599	3.599	1.713	.712999999999999	10.599	10.599	14.713	12.713
-.470715602631166	.51962874894929	-3.36837882539111	-.161832763531223	2.01586579231876	1.24527440264357	3.30089652554927	1.76573398774103	4.054	0	5.027	3.027	2.054	0	5.027	1.027	3.6452011104811	3.82717537675585	2.59890827330901	5.17331100370975	8.054	11.054	6.027	8.027
-.519972349116039	.51962874894929	-1.22632368756959	-.875851142805065	-.324029028224045	1.24527440264357	.0130253445452612	2.8616910480757	0	1	4.029	3.029	0	2	1.029	2.029	2.81443114742372	3.24872678535519	3.9434503173806	3.87420961714397	1	6	1.029	8.029
-.351678093199447	.499439965797859	.375353260507476	.548264977593954	-.281445028552622	.226705817403144	-.205648933463604	.141209448546797	1	0	0	0	1	0	1	0	2	5	5	5	5	5	5	5
-.519972349116039	.470372002464417	-.0865089386804006	.0805311261416556	-.324029028224045	-1.09462041789924	-.3818482585111	-.864014521502374	0	0	0	0	1	0	0	0	2.73144328603022	2.84169814415578	3.68272613613985	4.31799244501422	1	1	1.029	0
.251859160786749	.4633147511432	-.918795330523437	-.271721035007981	.244128331755587	.0398996877321121	.28748782454277	.0409194455395832	1	1	1	0	1	0	1	1	1	4	1	4	5	4	7	5
-.513617522553675	.404455268181443	-.468214597432666	.873097684274664	-.0807008873996366	-.524003204151471	-.485637200732989	-.619377430215022	0	0	2.556	0	.484	.484	1.556	0	1.484	5.484	2.556	3.556	2.484	3.484	2.556	2.556
-.513617522553675	.391064321833882	.854763520809518	1.19009159123635	-.0807008873996366	-.333712571609951	-.435499783781538	-.468934841152046	0	0	0	0	.484	.484	0	0	2.484	3.484	5.849	5.849	3.484	4.484	4.849	5.849
-.243302449235469	.391064321833882	-.150335169128613	.724653333868759	.278973360460472	-.333712571609951	.210865818068689	-.24047711822455	1.484	0	1.556	0	.484	.484	0	0	4.484	6.484	4.556	3.556	5.484	5.484	6.556	5.556
-.416920008782304	.362780814766693	-.420589068324513	.172247366112889	.586711197862526	1.76368877101323	.58248426747145	.801401461758484	3.105	1.105	3.112	1.112	4.105	1.105	2.112	1.112	3.76301496203859	2.52872560452208	4.63716120025413	4.23613398345627	3.105	10.105	4.112	10.112
.120749248515674	.362012844465253	-.44988043396752	.481881602110026	-.69338681947006	-.521016487405338	-.669514847166473	-.580369863282762	0	0	0	0	.484	.484	0	0	2.484	5.484	2.556	5.556	5.484	6.484	5.556	6.556
-.770541649524319	.350891482791194	-2.91131911054245	.368624939865295	-.630665767801265	.237159326014609	-.242038925605	.159121086423855	2.239	2.239	5.273	1.273	2.239	.239	4.273	0	0	1.239	0	3.273	.239	3.239	.273	5.273
-.090706341840776	.316790080330548	-.426298588629312	.338684933577184	-.489158175446585	-.328485817304218	-.489816582904302	.162106359403364	1	0	2	1	0	0	0	0	4	4	4	5	3	6	2	7
-.676820283298636	.31352406828182	-.20769088351684	.886265745386731	.194385340145623	-.576206049529573	.933025996110604	-.294555598576186	2.172	1.172	2.255	0	3.172	0	2.255	0	3.07627891143468	3.42072223671358	3.18588849059518	2.76147872449829	4.172	4.172	6.255	9.255
.0536237937654873	.31352406828182	.0805311261416556	.293429310949329	-.968531907246476	-.576206049529573	-.864014521502374	-.51347279286322	0	1.01	0	1.265	0	0	0	0	3.4230570149756	3.01021661170924	3.43003045251427	3.51057784663522	0	2.01	0	2.265
-.428732675121294	.295058112727442	-.0621409909912109	.548264977593954	-.0866743208919026	.430436675302262	.0200225346830154	.141209448546797	0	0	0	0	0	0	1	0	4	3	4	5	6	5	8	7
-.936720557814968	.259728474432958	-.253549003502457	.552185615742618	-.19794051757128	.852948544926664	.100318004480175	.669776927406363	0	1.01	0	0	0	0	0	0	2.31891391735564	3.92053779004302	3.34761508720943	2.18428505239812	4.01	9.01	5.265	6.265
-1.66716463487909	.259728474432958	-1.39336375239164	-.253549003502457	.964976729820819	.852948544926664	.495191607536536	.100318004480175	3.255	1.255	2.454	1.454	0	1.255	2.454	1.454	2.7339052276858	3.08942856576305	3.7962860228485	2.90427298222272	3.255	2.255	3.454	1.454
-.243302449235469	.249992793317052	.162296577302378	.429431588985814	.278973360460472	2.13774264951615	.543792926174712	2.33765304188682	0	0	0	.480999999999999	0	0	0	0	5.159	5.159	1.481	2.481	15.159	4.159	18.481	6.481
.0456992680018063	.247849257781564	-.930701116992366	-.0175684181607559	1.77342239782872	1.94854519434577	1.56302195465685	1.65402444172781	0	0	0	0	0	0	0	0	1.94	1.94	2.82	5.82	3.94	5.94	3.82	11.82
.0270126240827381	.245443642733423	-.74588361343696	-.709215286506667	.638647608320581	.0552315003622617	.634346206553172	.266590913686203	2.54	1.54	1.484	1.484	0	0	0	0	3.54	2.54	4.484	2.484	9.54	7.54	7.484	6.484
.0966904245845045	.1603825156343	-.258725237368567	-.0332460175988012	4.23136197145717	3.46948670206758	3.49856557112653	3.4760833773774	0	0	0	0	0	0	0	0	5.892	2.892	7.412	7.412	16.892	18.892	22.412	20.412
.0536237937654873	.156676134099222	.0805311261416556	.673367560579058	-.968531907246476	-.0577916811599059	-.864014521502374	-.64509732721534	0	0	0	0	0	0	0	0	3.26517299402174	2.92617361320114	3.20615330781547	2.83405943995969	0	2.019	0	2
.0536237937654873	.156676134099222	.0805311261416556	.506327495757002	-.968531907246476	-.0577916811599059	-.864014521502374	-.162931064224066	0	1	0	1.029	0	1	0	1.029	3.09818795038664	2.16743821247996	2.57583696543357	2.20802153477022	0	2	0	1.029
-1.61336904103023	.156676134099222	-.679345373117803	.339287430934945	-.464177864635419	-.0577916811599059	-.600765452798134	.319235198767209	0	0	0	0	1.172	0	1.255	0	3.08631853232239	1.99654994537592	2.76534003014958	3.07681240145188	1.172	5.172	3.255	5.255
-1.64844160121675	.120749248515674	-1.43753048178287	.220775706886144	-.758235348673991	-.69338681947006	-.753087321488432	-.73638496190749	0	0	0	0	1.255	1.255	0	0	2.255	2.255	3.465	2.465	2.255	3.255	2.465	3.465
-.289546724860197	.0974850136775313	-.346125362033712	.122021502738915	1.98636229902842	2.33782307583666	1.50473478567761	2.55035401363971	0	0	0	0	0	0	0	0	0	3.892	3.412	7.412	16.892	17.892	12.412	17.412
-.0400255777526636	.0538779868754514	-.139054385884703	.336684163292801	.264668559202677	1.58349855506305	1.11998890104341	1.80075202441628	0	0	0	0	0	0	0	0	.94	6.94	3.657	7.657	5.94	11.94	7.657	14.657
-.260072074599707	-.00017180008337458	-.846385437939859	-.0406508186947837	.0682968294928584	.460622687209761	-.118599189806859	.450859733119329	0	0	0	1.118	.997	0	1.118	1.118	2.39140046170455	3.82190596828999	2.95986130155085	3.30601548303865	3.997	6.997	2.118	6.118
-.779872623632371	-.0539673939322364	-.299407123488074	-.161832763531223	-.716354885940947	1.889777281666	-.732389987150254	1.76573398774103	0	0	0	0	1	1	0	2.031	3.00134406136614	3.60847151074939	3.73361429436207	3.23944560704928	1	5	1.031	5.031
-.147296240129029	-.0891573529399361	-.705738647318339	-.645764148169419	-.485175886451741	3.29769877976836	-.461954035095546	2.62690876568804	0	0	0	0	0	0	0	0	0	5.599	.712999999999999	.712999999999999	11.599	17.599	16.713	17.713
-1.25041642618016	-.10322414041711	.673367560579058	1.05330581020879	.838888219168054	-.450117538876809	-.64509732721534	-.776721861567461	1.01	0	1.265	0	1.01	0	0	0	3.5591536693184	3.34323723222086	2.41891709681196	2.32438401366836	9.01	8.01	7.265	7.265
-1.51031670069649	-.10322414041711	-1.77330200202137	-1.01342550276192	.446562361451151	-.450117538876809	.626816141888656	.363567073184416	0	0	0	0	1.01	0	2.267	0	3.47148639504857	2.82244040146312	3.33959892660189	3.72681445532864	1.01	5.01	2.267	5.267
-1.44732699571055	-.281229552203964	-2.39330942624038	-.283732886171594	.363701798679721	1.03903552129903	.07041025732579	.406216278305779	2.94	0	6.657	0	0	0	0	0	0	2.94	0	3.657	.94	0	0	0
-1.0606212660496	-.303095115932074	-.864739080698646	.274586372473017	2.98736509255437	.661877627457171	2.46669285216292	1.80694370170712	0	0	0	0	0	0	0	0	0	6.599	0	3.713	3.599	11.599	4.713	13.713
-.676820283298636	-.313867668448569	-1.08874932761274	-1.04289120762712	.194385340145623	1.4974514239491	2.51114931943655	3.34385731106698	5.019	3.019	4	4	5.019	2.019	3	3	3.06626288131748	2.88946999020436	4.11800590724712	2.71170848295666	4.019	4.019	4	5
-.757150703176757	-.324896200504323	-.958490381173111	.0111956628693739	-.820956400342785	-.662026293635663	-.800851689160587	-.715488051050922	2	1	3	1	3	0	3	0	3	2	0	5	0	3	0	4
-.770541649524319	-.338287146851885	-.599210305715791	-.426298588629312	-.630665767801265	-.471735661094142	-.836674964914703	-.489816582904302	2.239	0	1.273	1.273	.239	1.239	1.273	2.273	1.239	0	1.273	1.273	1.239	1.239	.273	.273
-.979973427686755	-.338287146851885	-1.01837039374933	-.635878632646082	-.805276137425587	-.471735661094142	-.794881143201568	-.468919672047734	3	1	1	1	1	0	1	0	2	3	2	3	0	0	0	0
-.519972349116039	-.363124414933442	.0805311261416556	.460469375771385	-.324029028224045	-.842443396593712	-.864014521502374	-.995639055854495	0	0	0	0	0	0	0	0	3.65899786220785	2.60719866112896	4.22495576642514	3.16997295825543	0	3.01	1.265	4.265
-.92926357909858	-.39514202840566	-.949330454238302	-.26034014991949	2.03137982804876	1.23639995666034	1.5648794578441	1.3141316966696	0	0	.412	0	0	0	0	0	2.892	0	.412	4.412	4.892	13.892	7.412	12.412
-2.18696518391176	-.416920008782304	-1.22632368756959	-.633487253132186	.180325014387013	.586711197862526	.0130253445452612	.231942538832295	1	1	0	2.031	1	1	1.031	1.031	3.26847019347188	2.61063488628863	3.32845942310238	3.31384605085692	1	5	1.031	3.031
-1.12642265573372	-.430321407732387	-1.05440594724017	-.216718544612542	.719816028127256	-.275910818111258	.30100935509702	-.51071349376087	0	0	.82	0	0	0	0	0	0	5.94	0	5.82	10.94	11.94	12.82	12.82
-1.51031670069649	-.519972349116039	-1.72744388203576	-.633487253132186	.446562361451151	-.324029028224045	1.45952413351909	.231942538832295	2.01	1.01	4.265	3.265	2.01	0	2.265	1.265	3.53731402978635	3.39182928046482	3.42211500086757	2.76688044026847	4.01	6.01	3.265	4.265
-1.17930535566516	-.561109871361884	-.462966915559605	-.235052708077688	-.223204052003028	-.456055398176944	-.122061290037334	-.326835847327386	0	1	2	2	0	0	0	0	2	1	2	3	2	3	3	4
-1.92706490939542	-.573767942964901	-1.77330200202137	-1.30164751242041	.572650872103916	1.10512556623219	.626816141888656	2.16060759079739	4.172	3.172	3.255	2.255	2.172	1.172	2.255	2.255	4.19140518206072	3.61094339287157	4.32677831425105	3.75798879953237	0	1.172	0	0
-.721801227532632	-.656989652451993	-.716168564883323	-.358966609098307	1.8274321923213	1.63352303756812	1.7236808112497	.595767294202585	0	0	0	0	0	0	0	0	0	.892000000000001	.412	3.412	4.892	4.892	5.412	11.412
-1.26975088393457	-.74518081769623	-1.3650723224144	-.444632752094459	.161857288199212	-.443102137506215	-.0321137172199335	-.305938936470818	2.599	0	1.713	0	0	0	0	0	.599	4.599	0	0	5.599	12.599	8.713	16.713
-2.00137193729383	-.891740933843369	-1.13268678139484	-1.08728180437451	-.544050982163407	-.054091956388633	-.783482828188895	-.42391094097205	0	0	0	0	0	0	0	0	.599	2.599	0	0	7.599	13.599	12.713	14.713
-3.43102339729674	-.938041759715577	-2.41394484646754	-.294932720653908	-.632793245336403	-.0508337199383059	-.473680939710639	-.320865301368366	4.239	0	3.273	0	2.239	.239	3.273	0	1.239	1.239	0	1.273	.239	4.239	.273	6.273
-1.3534687665139	-1.09356849199757	-1.77330200202137	-1.77330200202137	-.0718520069185159	.320473850798387	.626816141888656	.626816141888656	0	1.01	0	1.267	0	0	1.267	3.267	3.98573689708589	3.39142945666534	3.68091128181507	3.45735667497535	2.01	2.01	2.267	1.267
-2.08391284357802	-1.30421202002902	-.967567382776298	.218105486098506	1.09106524047358	2.26804281362429	1.19627506481484	1.63410945338891	1	1	0	0	2	2	1.029	0	3.75417967099747	3.6651678979655	3.67243394870984	4.87149262077856	2	8	1.029	10.029
-2.38386450648456	-1.47715884990299	-1.86364384819307	-.206813528427997	.240258602785205	-.391592095072905	.7457963977882	-.147601958862027	3	2	4.737	3.737	0	0	0	0	1	1	.737	1.737	2	3	4.737	4.737
-3.24634969963541	-2.2011282895094	-3.68736407353026	-2.11445766241176	-.456440624276837	.038050970426614	-.164660649976109	.0426063675124199	8.599	7.599	10.713	5.713	0	0	0	0	0	0	0	0	0	2.599	0	4.713
-4.01080595289007	-2.44686545842809	-2.91311675091056	-2.19909837163672	1.20309342536774	-.21200084332989	1.02168974494502	-.0742673153896525	5.01	2.01	8.265	1.265	9.01	3.01	7.265	2.265	3.78782115851634	3.40643085241857	3.55815621450537	4.02770311561098	0	1.01	0	2.265
1.7206166285612	2.13736483726013	1.05330581020879	1.81318230946825	-1.47288594985753	-1.5989744605103	-.776721861567461	-1.0399709302717	0	0	1.112	0	1.105	0	1.112	0	3.86291871611614	3.31449744334431	3.70908776747999	3.54553296651166	3.105	4.105	4.112	5.112
1.01204014655567	1.90333104459566	1.05909588295323	1.91575022248545	-.756107871138854	-.818828922807649	-.81997260533376	-1.08743789519352	0	0	0	0	.992	.992	0	0	4.992	4.992	4.152	5.152	4.992	4.992	5.152	5.152
.701552234194773	1.8899400982481	.520025797944262	1.63778603270037	-.544910221374402	-.628538290266128	-.0380244399185616	-.149474631153589	0	0	0	0	0	0	0	0	2.767	6.767	6.737	7.737	2.767	6.767	4.737	8.737
.887120211163346	1.7206166285612	.460469375771385	1.22034587503084	-1.220708928552	-1.47288594985753	-.995639055854495	-1.25888812455874	0	0	0	0	0	0	0	0	4.79016075371866	3.34306147290555	3.35896892441478	3.42786170431	2.105	2.105	1.112	2.112
1.12597647135668	1.63528555595096	.663147480565613	1.62122768178513	-.574777388835733	-.61061798978933	-.416394036712676	-.511922772056985	2.239	0	2.273	0	1.239	.239	2.273	0	2.239	6.239	3.273	7.273	7.239	7.239	6.273	7.273
.120749248515674	1.39402196000138	-.294932720653908	.92100169433564	-.69338681947006	-.782988321854052	-.320865301368366	-.624153866982237	2.239	0	0	0	.239	.239	0	0	4.239	7.239	2.273	4.273	4.239	6.239	3.273	7.273
-.473444683510989	1.309137112569	-.878650364404817	1.3568701051074	-.651572785024197	-.777014888361785	-.808812417105946	-1.031712799576	1.735	0	1.849	0	1.735	.735	1.849	0	1.735	2.735	1.849	1.849	2.735	1.735	1.849	.849
.470372002464417	1.30386841986228	.673367560579058	2.02608049427592	-1.09462041789924	-1.34679743920477	-.64509732721534	-.689429201632547	0	0	0	0	0	0	0	0	3.52877381575354	2.78217394356141	3.15136250510938	3.30318378854742	1.019	7.019	2	7
.730272276980749	1.14702048567968	-.253549003502457	.673367560579058	-.702294560182338	-.828383070835102	.100318004480175	-.64509732721534	0	0	1.255	0	0	0	0	0	2.97692680759013	3.39870333884746	3.61296888260838	3.38286873980573	2.172	3.172	2.255	3.255
1.07089962951742	1.09768152221255	.315398262019764	.352066588950056	-.192204979255271	-.572786244338311	.164428238387427	-.203327054479541	0	0	.737	.737	0	0	0	0	3.767	3.767	5.737	7.737	6.767	8.767	6.737	7.737
.676476683131887	1.09322489183082	.172247366112889	1.26620399501646	.7268600342739	.600771523621135	.801401461758484	-.426180132928306	0	0	1	0	0	0	1	0	2.46199900959698	3.67622888342161	3.51602270352509	2.2308157471246	5.019	6.019	4	8
.134140194863237	1.02543109290323	-.114552363540689	-.114552363540689	-.88367745201158	-.946398503680374	-.702949904536981	-.702949904536981	0	0	0	0	.735	.735	0	0	3.735	2.735	2.849	4.849	4.735	4.735	4.849	3.849
-1.08102956188521	.998649200208105	-.617544469180937	1.07743004641837	-.419468118036814	-.565817238597334	-.652797318481219	-1.00385025176724	3.484	0	3.556	0	3.484	.484	3.556	0	1.484	5.484	0	2.556	1.484	3.484	2.556	1.556
.470372002464417	.887120211163346	.673367560579058	.673367560579058	-1.09462041789924	-1.220708928552	-.64509732721534	-.64509732721534	0	0	0	0	0	0	0	0	3.69595907249347	2.86796477118297	4.05531844286121	3.32778617429096	2.172	4.172	2.255	5.255
.470372002464417	.887120211163346	-.299407123488074	.460469375771385	-1.09462041789924	-1.220708928552	-.732389987150254	-.995639055854495	0	0	0	0	0	0	0	0	2.23304919736874	3.15397814860535	3.40256001795686	4.06942073556845	2.255	2.255	1.456	0
-.363124414933442	.887120211163346	-.299407123488074	.460469375771385	-.842443396593712	-1.220708928552	-.732389987150254	-.995639055854495	0	0	0	0	0	0	0	0	2.52587582320597	2.99442579080143	3.83683730302077	2.53177191019745	1.039	2.039	0	0
.31352406828182	.730272276980749	-.0865089386804006	.0805311261416556	-.576206049529573	-.702294560182338	-.3818482585111	-.864014521502374	0	0	0	0	0	0	0	1.454	3.03152767125428	3.63720460949119	3.07544898687424	3.90936005846769	2.255	1.255	2.454	4.454
-.10322414041711	.730272276980749	-.299407123488074	.0805311261416556	-.450117538876809	-.702294560182338	-.732389987150254	-.864014521502374	0	0	0	0	0	0	1.255	0	3.9926013731558	2.63565554808395	3.64179716176498	3.52285081356305	0	1.172	1.255	1.255
.416576408615555	.573424342798152	.886265745386731	1.26620399501646	.334534176556997	-.18388019181267	-.294555598576186	-.426180132928306	0	0	0	0	0	0	0	0	3.05756681638595	2.50972129691922	3.57630960442074	3.83267693119521	4.105	2.105	4.112	2.112
.503487590185887	.530269482881012	.761321660799052	.96594919672355	-.530972209892448	-.911553474975488	-.608232411091519	-.810685089397508	1.767	0	.737	0	0	0	0	0	3.767	6.767	6.737	7.737	4.767	6.767	7.737	8.737
.0536237937654873	.470372002464417	.0805311261416556	.0805311261416556	-.968531907246476	-1.09462041789924	-.864014521502374	-.864014521502374	0	0	0	0	0	0	0	0	3.59892343299564	4.6087700250677	4.22032753966568	4.24960020399654	1	2	0	2.031
-.363124414933442	.470372002464417	-1.05928362274753	-.679345373117803	-.842443396593712	-1.09462041789924	-.469140918446013	-.600765452798134	2.997	0	3.118	1.118	0	0	1.118	0	3.50832713886552	3.31801262096273	3.58411592558536	3.7095859019564	.997	1.997	0	1.118
-.0131602149599487	.382969073057826	-.598532957885172	-.0781962968780185	1.20951950594514	1.18164348298123	1.16580281813004	1.11392083255512	0	0	.480999999999999	0	0	0	0	0	5.159	8.159	3.481	3.481	5.159	6.159	5.481	9.481
.134140194863237	.356962919373235	-.258264393723616	-.23993023025847	-.88367745201158	-.899357714928778	-.688620594235335	-.872498240668819	0	0	0	0	0	0	0	0	4	5	4	4	1	2	3	2
-.10322414041711	.31352406828182	-.679345373117803	.460469375771385	-.450117538876809	-.576206049529573	-.600765452798134	-.995639055854495	0	1.172	0	0	0	0	1.255	0	4.31124187550735	3.72625855595921	3.70525592028393	3.84566156507653	4.172	4.172	4.255	7.255
-.10322414041711	.31352406828182	-.846385437939859	-.0865089386804006	-.450117538876809	-.576206049529573	-.118599189806859	-.3818482585111	0	0	0	0	0	0	1.255	0	3.74736279174059	2.85737843237955	3.6164201813981	3.66222878839797	10.172	4.172	11.255	6.255
-.3254636550218	.292031999829437	-.634402763742138	.165773216490706	-.28328976536641	-.326743565868974	.441181044183435	-.184752022607037	0	0	0	0	0	0	0	0	.94	4.94	.82	3.82	5.94	7.94	3.82	9.82
.120749248515674	.134140194863237	.239109870351291	.909766011204956	-.69338681947006	-.88367745201158	-.920262608340974	-.987132723081991	0	0	0	0	.735	.735	0	0	5.735	2.735	3.849	3.849	4.735	.735	3.849	1.849
-.0639244491456509	.134140194863237	.0111956628693739	.849515838936455	-.869739440529625	-.88367745201158	-.715488051050922	-.799075694477193	0	0	0	0	0	0	0	0	2.767	4.767	1.737	5.737	4.767	4.767	3.737	6.737
-1.04431174551269	.0536237937654873	-1.08874932761274	.0805311261416556	2.66036867134119	-.968531907246476	2.51114931943655	-.864014521502374	4	0	3.031	0	3	0	5.031	0	4.07163294672095	4.84956217272508	2.80274960197533	1.64881822381366	5	0	4.031	0
-.740457557641015	-.246661910680927	-.00752137992852195	.0698317065043884	3.72222803691726	3.68747913242949	4.01966713619976	3.64785522717673	0	0	0	0	0	0	0	0	0	1.892	5.412	5.412	8.892	12.892	16.412	17.412
-1.06763861553765	-.275380039502101	-1.64215801770737	-.151811038032559	-.609758750578334	-.665510796506151	-.550634643182443	-.699234898162481	.767	0	.737	0	0	0	0	0	4.767	7.767	2.737	3.737	5.767	5.767	5.737	6.737
-.814073950012464	-.357749529781489	-.758261307280356	-.736399936442623	3.34871190179231	.855072012390765	2.63812568816073	1.17954932712853	1.892	0	0	0	0	0	0	0	0	1.892	1.412	4.412	10.892	12.892	12.412	10.412
-1.91648708986145	-.388559836078608	-.374772737422202	-.0586643518028826	-.550024415655673	-.657546218516463	-.312904573423007	-.708522414098733	1.239	1.239	2.273	1.273	.239	.239	0	0	2.239	3.239	2.273	5.273	3.239	3.239	1.273	4.273
-.658118381172314	-.460053737163426	.556103777312977	.556103777312977	-.827925406083763	-.841863417565717	-.769820019277998	-.769820019277998	0	.54	0	0	0	0	0	0	4.54	5.54	3.484	3.484	7.54	8.54	7.484	6.484
-.676820283298636	-.519972349116039	-1.18046556758397	-.633487253132186	.194385340145623	-.324029028224045	.84573333617569	.231942538832295	0	2.01	1.265	2.265	0	0	1.265	0	4.39207275163179	3.60609773871607	3.74650894702968	2.67049566640128	0	2.01	2.265	3.265
-1.82401256906169	-1.1966208323313	-1.72744388203576	-.679345373117803	1.48339109819049	-.590266375288183	1.45952413351909	-.600765452798134	2.172	1.172	3.255	0	5.172	1.172	4.255	1.255	4.18235314771702	3.36083644609426	3.95510557487076	3.98307860307171	2.172	1.172	5.255	0
-2.45140430579208	-1.25041642618016	-1.13460744759835	-.967567382776298	3.55704857166916	.838888219168054	1.67844132780612	1.19627506481484	3.039	0	5.47	2.47	7.039	2.039	5.47	2.47	3.79872412143817	3.2137317980041	3.29813852117232	2.53808639322205	0	5.039	0	1.47
